# Supplementary material for: Canine Myocytes Represent a Good Model for Human Ventricular Cells Regarding Their Electrophysiological Properties
Source: Pharmaceuticals (Basel). 2021 Jul 29;14(8):748. doi: 10.3390/ph14080748 (PMC8398821; doi:10.3390/ph14080748)
Supplement: Supplementary file 1 [file pharmaceuticals-14-00748-s001.zip]

Archive with 1 entries (1 files):
- pharmaceuticals-1262239-supplementary.pdf
